# Supplementary material for: Styxl2 regulates de novo sarcomere assembly by binding to non-muscle myosin IIs and promoting their degradation
Source: eLife. 2024 Jun 3;12:RP87434. doi: 10.7554/eLife.87434 (PMC11147509; doi:10.7554/eLife.87434)
Supplement: Figure 3—source data 1. [file elife-87434-fig3-data1.zip]

Archive with 5 entries (4 files):
- Figure3B/
- Figure3B/Figure3B-2.jpg
- __MACOSX/Figure3B/._Figure3B-2.jpg
- Figure3B/Figure3B-1.jpeg
- __MACOSX/Figure3B/._Figure3B-1.jpeg
