# Supplementary material for: Styxl2 regulates de novo sarcomere assembly by binding to non-muscle myosin IIs and promoting their degradation
Source: eLife. 2024 Jun 3;12:RP87434. doi: 10.7554/eLife.87434 (PMC11147509; doi:10.7554/eLife.87434)
Supplement: Figure 4—source data 1. [file elife-87434-fig4-data1.zip]

Archive with 5 entries (4 files):
- Figure4D/
- Figure4D/Figure4D-2.jpeg
- __MACOSX/Figure4D/._Figure4D-2.jpeg
- Figure4D/Figure4D-1.jpeg
- __MACOSX/Figure4D/._Figure4D-1.jpeg
