# Supplementary material for: Styxl2 regulates de novo sarcomere assembly by binding to non-muscle myosin IIs and promoting their degradation
Source: eLife. 2024 Jun 3;12:RP87434. doi: 10.7554/eLife.87434 (PMC11147509; doi:10.7554/eLife.87434)
Supplement: Figure 5—source data 5. [file elife-87434-fig5-data5.zip]

Archive with 5 entries (4 files):
- Figure5D/
- Figure5D/Figure5D-2.jpg
- __MACOSX/Figure5D/._Figure5D-2.jpg
- Figure5D/Figure5D-1.jpeg
- __MACOSX/Figure5D/._Figure5D-1.jpeg
