# Supplementary material for: Styxl2 regulates de novo sarcomere assembly by binding to non-muscle myosin IIs and promoting their degradation
Source: eLife. 2024 Jun 3;12:RP87434. doi: 10.7554/eLife.87434 (PMC11147509; doi:10.7554/eLife.87434)
Supplement: Figure 5—figure supplement 1—source data 2. [file elife-87434-fig5-figsupp1-data2.zip]

Archive with 2 entries (2 files):
- Figure5S1A.pdf
- __MACOSX/._Figure5S1A.pdf
