# Supplementary material for: Styxl2 regulates de novo sarcomere assembly by binding to non-muscle myosin IIs and promoting their degradation
Source: eLife. 2024 Jun 3;12:RP87434. doi: 10.7554/eLife.87434 (PMC11147509; doi:10.7554/eLife.87434)
Supplement: Figure 7—source data 5. [file elife-87434-fig7-data5.zip]

Archive with 7 entries (6 files):
- Figure7C/
- Figure7C/Figure7C-1.tif
- __MACOSX/Figure7C/._Figure7C-1.tif
- Figure7C/Figure7C-2.tif
- __MACOSX/Figure7C/._Figure7C-2.tif
- Figure7C/Figure7C-3.tif
- __MACOSX/Figure7C/._Figure7C-3.tif
