# Supplementary material for: Styxl2 regulates de novo sarcomere assembly by binding to non-muscle myosin IIs and promoting their degradation
Source: eLife. 2024 Jun 3;12:RP87434. doi: 10.7554/eLife.87434 (PMC11147509; doi:10.7554/eLife.87434)
Supplement: Figure 7—figure supplement 1—source data 1. [file elife-87434-fig7-figsupp1-data1.zip]

Archive with 7 entries (6 files):
- Figure7S1/
- Figure7S1/Figure7S1-1.jpeg
- __MACOSX/Figure7S1/._Figure7S1-1.jpeg
- Figure7S1/Figure7S1-3.jpg
- __MACOSX/Figure7S1/._Figure7S1-3.jpg
- Figure7S1/Figure7S1-2.jpeg
- __MACOSX/Figure7S1/._Figure7S1-2.jpeg
